# Supplementary material for: Data-driven grading of acute graft-versus-host disease
Source: Nat Commun. 2023 Nov 28;14:7799. doi: 10.1038/s41467-023-43372-2 (PMC10684603; doi:10.1038/s41467-023-43372-2)
Supplement: Supplementary file 4 — Supplementary Data 1-11 [file 41467_2023_43372_MOESM4_ESM.zip]

Archive with 11 entries (11 files):
- Bayraktar et al. Supplementary Data/Supplementary Data 1.xlsx
- Bayraktar et al. Supplementary Data/Supplementary Data 10.xlsx
- Bayraktar et al. Supplementary Data/Supplementary Data 11.xlsx
- Bayraktar et al. Supplementary Data/Supplementary Data 2.xlsx
- Bayraktar et al. Supplementary Data/Supplementary Data 3.xlsx
- Bayraktar et al. Supplementary Data/Supplementary Data 4.xlsx
- Bayraktar et al. Supplementary Data/Supplementary Data 5.xlsx
- Bayraktar et al. Supplementary Data/Supplementary Data 6.xlsx
- Bayraktar et al. Supplementary Data/Supplementary Data 7.xlsx
- Bayraktar et al. Supplementary Data/Supplementary Data 8.xlsx
- Bayraktar et al. Supplementary Data/Supplementary Data 9.xlsx
