# Supplementary material for: Data-driven grading of acute graft-versus-host disease
Source: Nat Commun. 2023 Nov 28;14:7799. doi: 10.1038/s41467-023-43372-2 (PMC10684603; doi:10.1038/s41467-023-43372-2)
Supplement: Supplementary file 4 — Supplementary Data 1-11 [file 41467_2023_43372_MOESM4_ESM.zip › Bayraktar et al. Supplementary Data/Supplementary Data 2.xlsx]

## Sheet: Sheet1
aGVHD phenotype	Proportion of patients with the given phenotype per PC1 grades
organ staging of skin, liver, GI	I	II	III	IV
0,0,1	14.2212
0,0,2		29.1667
0,0,3			18.9781
0,0,4			29.1971
0,1,0	0.225734
0,1,2		1.04167
0,1,4			0.729927
0,2,0	0.451467
0,2,1		2.08333
0,2,4				4.16667
0,3,0	0.225734
0,3,2			1.45985
0,3,3			0.729927
0,3,4				4.16667
0,4,0	0.451467
0,4,3			0.729927
0,4,4				12.5
1,0,0	30.2483
1,0,1	2.93454
1,0,2		9.375
1,0,3			3.64964
1,0,4			2.18978
1,1,0	0.225734
1,1,1		1.04167
1,1,3			2.18978
1,2,0	0.225734
1,2,1		1.04167
1,3,4				4.16667
1,4,4				4.16667
2,0,0	29.5711
2,0,1	2.93454
2,0,2		13.5417
2,0,3			5.83942
2,0,4			8.75912
2,1,0	0.677201
2,1,1		2.08333
2,1,2		1.04167
2,1,3			0.729927
2,1,4				12.5
2,2,0	0.902935
2,2,2		1.04167
2,2,3			0.729927
2,2,4				4.16667
2,3,1		1.04167
2,3,2			0.729927
2,3,3			2.18978
2,4,2			0.729927
2,4,4				4.16667
3,0,0	15.3499
3,0,1		15.625
3,0,2		13.5417
3,0,3			2.18978
3,0,4			14.5985
3,1,1		3.125
3,1,3			0.729927
3,2,0	0.451467
3,2,1		2.08333
3,2,2			1.45985
3,2,4				8.33333
3,3,0	0.225734
3,3,1		2.08333
3,3,2			0.729927
3,3,4				20.8333
3,4,0		1.04167
3,4,3				4.16667
3,4,4				4.16667
4,0,0	0.677201
4,0,3			0.729927
4,0,4				4.16667
4,1,4				4.16667
4,4,4				4.16667
