# Supplementary material for: Data-driven grading of acute graft-versus-host disease
Source: Nat Commun. 2023 Nov 28;14:7799. doi: 10.1038/s41467-023-43372-2 (PMC10684603; doi:10.1038/s41467-023-43372-2)
Supplement: Supplementary file 6 — Source Data [file 41467_2023_43372_MOESM6_ESM.xlsx]

## Sheet: Figure3a
Training Cohort PCA output		N=2319
Figure 3b PCA Screeplot
		PC1	PC2	PC3
PCA	variance	0.47469819	0.36805	0.15725173
PCA	Eigenvalues	1.27024548	0.984866	0.42079011
Figure 3a PCA Biplot
		Skin	Liver	GI
PC1	loadings	0.08244783	0.270864	0.95908
PC2	loadings	0.990965	0.0798673	-0.10774499
PC3	loadings	-0.10578335	0.959299	-0.26183198

## Sheet: Figure4e
Competing Risk Regression
	coef	exp(coef)	se(coef)	z	p-value
Patient age	0.0165	1.017	0.00939	1.752	0.0797
Male sex	-0.1098	0.896	0.18257	-0.601	0.548
MDS	0.5509	1.735	0.25149	2.191	0.0285
All	0.8474	2.334	0.35318	2.399	0.0164
Chronic leukemia	0.1042	1.11	0.4219	0.247	0.805
MPN	-0.1663	0.847	0.34372	-0.484	0.629
Lymphoma	-0.5372	0.584	0.46957	-1.144	0.253
Myeloma	-0.3597	0.698	0.42735	-0.842	0.4
Other	1.3555	3.879	0.57106	2.374	0.0176
Treatment year	-0.0954	0.909	0.03434	-2.779	0.00545
Karnofsky>90	0.136	1.146	0.26001	0.523	0.601
PC1 grade II	0.7514	2.12	0.30145	2.493	0.0127
PC1 grade III	1.9746	7.204	0.21586	9.147	0
PC1 grade IV	2.7915	16.306	0.35578	7.846	4.22e-15
EBMT risk score at HCT	0.3395	1.404	0.07633	4.447	8.7e-06
HCT-CI at HCT	0.057	1.059	0.04434	1.284	0.199
CMV R+	0.3671	1.444	0.1985	1.849	0.0644
ATG	-0.1264	0.881	0.22954	-0.551	0.582
Myeloablative conditioning	-0.1352	0.874	0.31107	-0.434	0.664
	exp(coef)	exp(-coef)	0.025	0.975
Patient age	1.017	0.9837	0.998	1.035
Male sex	0.896	1.116	0.627	1.282
MDS	1.735	0.5764	1.06	2.84
All	2.334	0.4285	1.168	4.663
Chronic leukemia	1.11	0.9011	0.485	2.537
MPN	0.847	1.1809	0.432	1.661
Lymphoma	0.584	1.7112	0.233	1.467
Myeloma	0.698	1.4329	0.302	1.613
Other	3.879	0.2578	1.267	11.879
Treatment year	0.909	1.1001	0.85	0.972
Karnofsky>90	1.146	0.8728	0.688	1.907
PC1 grade II	2.12	0.4717	1.174	3.827
PC1 grade III	7.204	0.1388	4.719	10.997
PC1 grade IV	16.306	0.0613	8.119	32.748
EBMT risk score at HCT	1.404	0.7122	1.209	1.631
HCT-CI at HCT	1.059	0.9446	0.97	1.155
CMV R+	1.444	0.6927	0.978	2.13
ATG	0.881	1.1347	0.562	1.382
Myeloablative conditioning	0.874	1.1447	0.475	1.607
Num. cases = 541
Pseudo Log-likelihood = -715
Pseudo likelihood ratio test = 15	8 on 19 d	f

## Sheet: Figure_6b_6e_6h_6k
PieCharts Distribution of Test Cohort
MAGIC							PC1 4 grades							Hclust grades							K-means 4 grades
	magic	skin	liver	gut	counts			ML_PC1_grades	skin	liver	gut	counts			hier_clus	skin	liver	gut	counts			kmeans_clus4	skin	liver	gut	counts
0	1	1	0	0	134		0	1	0	0	1	63		0	1	2	0	0	131		0	1	2	0	0	131
1	1	2	0	0	131		1	1	0	1	0	1		1	1	3	0	0	68		1	1	2	0	1	13
2	2	0	0	1	63		2	1	0	2	0	2		2	1	3	0	1	15		2	1	2	1	0	3
3	2	0	1	0	1		3	1	0	3	0	1		3	1	3	0	2	13		3	1	2	1	1	2
4	2	1	0	1	13		4	1	0	4	0	2		4	1	4	0	0	3		4	1	2	2	0	4
5	2	1	1	0	1		5	1	1	0	0	134		5	2	0	0	1	63		5	1	2	3	1	1
6	2	1	1	1	1		6	1	1	0	1	13		6	2	0	0	2	28		6	1	3	0	0	68
7	2	2	0	1	13		7	1	1	1	0	1		7	2	1	0	0	134		7	1	3	0	1	15
8	2	2	1	0	3		8	1	1	2	0	1		8	2	1	0	1	13		8	1	3	1	1	3
9	2	2	1	1	2		9	1	2	0	0	131		9	2	1	0	2	9		9	1	3	2	0	2
10	2	3	0	0	68		10	1	2	0	1	13		10	2	2	0	1	13		10	1	3	2	1	2
11	2	3	0	1	15		11	1	2	1	0	3		11	2	2	0	2	13		11	1	3	3	0	1
12	2	3	1	1	3		12	1	2	2	0	4		12	3	0	1	0	1		12	1	3	4	0	1
13	3	0	0	2	28		13	1	3	0	0	68		13	3	0	1	2	1		13	1	4	0	0	3
14	3	0	0	3	26		14	1	3	2	0	2		14	3	0	2	0	2		14	2	0	1	0	1
15	3	0	1	2	1		15	1	3	3	0	1		15	3	0	2	1	2		15	2	0	2	0	2
16	3	0	2	0	2		16	1	4	0	0	3		16	3	0	3	0	1		16	2	0	3	0	1
17	3	0	2	1	2		17	2	0	0	2	28		17	3	0	3	2	2		17	2	0	4	0	2
18	3	0	3	0	1		18	2	0	1	2	1		18	3	0	4	0	2		18	2	1	0	0	134
19	3	0	3	2	2		19	2	0	2	1	2		19	3	1	1	0	1		19	2	1	0	1	13
20	3	0	3	3	1		20	2	1	0	2	9		20	3	1	1	1	1		20	2	1	1	0	1
21	3	1	0	2	9		21	2	1	1	1	1		21	3	1	2	0	1		21	2	1	1	1	1
22	3	1	0	3	5		22	2	1	2	1	1		22	3	2	1	0	3		22	2	1	2	0	1
23	3	1	1	3	3		23	2	2	0	2	13		23	3	2	1	1	2		23	3	0	0	1	63
24	3	1	2	0	1		24	2	2	1	1	2		24	3	2	1	2	1		24	3	0	0	2	28
25	3	1	2	1	1		25	2	2	1	2	1		25	3	2	2	0	4		25	3	0	0	3	26
26	3	2	0	2	13		26	2	2	2	2	1		26	3	2	3	1	1		26	3	0	0	4	40
27	3	2	0	3	8		27	2	2	3	1	1		27	3	2	3	2	1		27	3	0	1	2	1
28	3	2	1	2	1		28	2	3	0	1	15		28	3	3	1	1	3		28	3	0	1	4	1
29	3	2	1	3	1		29	2	3	0	2	13		29	3	3	2	0	2		29	3	0	2	1	2
30	3	2	2	0	4		30	2	3	1	1	3		30	3	3	2	1	2		30	3	0	2	4	1
31	3	2	2	2	1		31	2	3	2	1	2		31	3	3	2	2	2		31	3	0	3	2	2
32	3	2	2	3	1		32	2	3	3	1	2		32	3	3	3	0	1		32	3	0	3	3	1
33	3	2	3	1	1		33	2	3	4	0	1		33	3	3	3	1	2		33	3	1	0	2	9
34	3	2	3	2	1		34	3	0	0	3	26		34	3	3	4	0	1		34	3	1	0	3	5
35	3	2	3	3	3		35	3	0	0	4	40		35	4	0	0	3	26		35	4	0	3	4	1
36	3	3	0	2	13		36	3	0	1	4	1		36	4	0	0	4	40		36	4	0	4	4	3
37	3	3	0	3	3		37	3	0	3	2	2		37	4	0	1	4	1		37	4	1	0	4	3
38	3	3	1	3	1		38	3	0	3	3	1		38	4	0	2	4	1		38	4	1	1	3	3
39	3	3	2	0	2		39	3	0	4	3	1		39	4	0	3	3	1		39	4	1	3	4	1
40	3	3	2	1	2		40	3	1	0	3	5		40	4	0	3	4	1		40	4	2	0	2	13
41	3	3	2	2	2		41	3	1	0	4	3		41	4	0	4	4	3		41	4	2	0	3	8
42	3	3	3	0	1		42	3	1	1	3	3		42	4	1	0	3	5		42	4	2	0	4	12
43	3	3	3	1	2		43	3	2	0	3	8		43	4	1	0	4	3		43	4	2	1	2	1
44	3	3	3	2	1		44	3	2	0	4	12		44	4	1	1	3	3		44	4	2	1	3	1
45	4	0	0	4	40		45	3	2	1	3	1		45	4	1	3	4	1		45	4	2	1	4	3
46	4	0	1	4	1		46	3	2	2	3	1		46	4	2	0	3	8		46	4	2	2	3	1
47	4	0	2	4	1		47	3	2	3	2	1		47	4	2	0	4	12		47	4	2	2	4	1
48	4	0	3	4	1		48	3	2	3	3	3		48	4	2	1	3	1		48	4	2	3	2	1
49	4	0	4	0	2		49	3	2	4	2	1		49	4	2	1	4	3		49	4	2	3	3	3
50	4	0	4	3	1		50	3	3	0	3	3		50	4	2	2	3	1		50	4	2	4	4	1
51	4	0	4	4	3		51	3	3	0	4	20		51	4	2	2	4	1		51	4	3	0	2	13
52	4	1	0	4	3		52	3	3	1	3	1		52	4	2	3	3	3		52	4	3	0	3	3
53	4	1	3	4	1		53	3	3	2	2	2		53	4	2	4	4	1		53	4	3	0	4	20
54	4	1	4	4	1		54	3	3	3	2	1		54	4	3	0	3	3		54	4	3	1	3	1
55	4	2	0	4	12		55	3	4	0	3	1		55	4	3	0	4	20		55	4	3	2	2	2
56	4	2	1	4	3		56	4	0	2	4	1		56	4	3	1	3	1		56	4	3	2	4	2
57	4	2	2	4	1		57	4	0	3	4	1		57	4	3	2	4	2		57	4	3	3	1	2
58	4	2	4	2	1		58	4	0	4	4	3		58	4	3	3	4	5		58	4	3	3	4	5
59	4	2	4	4	1		59	4	1	3	4	1		59	4	3	4	3	1		59	4	3	4	3	1
60	4	3	0	4	20		60	4	1	4	4	1		60	4	3	4	4	1		60	4	3	4	4	1
61	4	3	2	4	2		61	4	2	1	4	3		61	4	4	0	3	1		61	4	4	0	3	1
62	4	3	3	4	5		62	4	2	2	4	1		62	4	4	0	4	1		62	4	4	0	4	1
63	4	3	4	0	1		63	4	2	4	4	1		63	4	4	1	4	1		63	4	4	1	4	1
64	4	3	4	3	1		64	4	3	2	4	2		64	4	4	4	4	1		64	4	4	4	4	1
65	4	3	4	4	1		65	4	3	3	4	5
66	4	4	0	0	3		66	4	3	4	3	1
67	4	4	0	3	1		67	4	3	4	4	1
68	4	4	0	4	1		68	4	4	0	4	1
69	4	4	1	4	1		69	4	4	1	4	1
70	4	4	4	4	1		70	4	4	4	4	1

## Sheet: Figure6c_6f_6i_6l
Barcharts Distribution in Test Cohort
MAGIC						PC1 4 grades						Hclust grades						K-means 4 grades
slg	1	2	3	4		slg	1	2	3	4		slg	1	2	3	4		slg	1	2	3	4
0,0,1		34.4262				0,0,1	14.2212					0,0,1		23.0769				0,0,1			35.1955
0,0,2			19.5804			0,0,2		29.1667				0,0,2		10.2564				0,0,2			15.6425
0,0,3			18.1818			0,0,3			18.9781			0,0,3				17.1053		0,0,3			14.5251
0,0,4				36.6972		0,0,4			29.1971			0,0,4				26.3158		0,0,4			22.3464
0,1,0		0.546448				0,1,0	0.225734					0,1,0			2.5641			0,1,0		0.641026
0,1,2			0.699301			0,1,2		1.04167				0,1,2			2.5641			0,1,2			0.558659
0,1,4				0.917431		0,1,4			0.729927			0,1,4				0.657895		0,1,4			0.558659
0,2,0			1.3986			0,2,0	0.451467					0,2,0			5.12821			0,2,0		1.28205
0,2,1			1.3986			0,2,1		2.08333				0,2,1			5.12821			0,2,1			1.11732
0,2,4				0.917431		0,2,4				4.16667		0,2,4				0.657895		0,2,4			0.558659
0,3,0			0.699301			0,3,0	0.225734					0,3,0			2.5641			0,3,0		0.641026
0,3,2			1.3986			0,3,2			1.45985			0,3,2			5.12821			0,3,2			1.11732
0,3,3			0.699301			0,3,3			0.729927			0,3,3				0.657895		0,3,3			0.558659
0,3,4				0.917431		0,3,4				4.16667		0,3,4				0.657895		0,3,4				0.909091
0,4,0				1.83486		0,4,0	0.451467					0,4,0			5.12821			0,4,0		1.28205
0,4,3				0.917431		0,4,3			0.729927			0,4,4				1.97368		0,4,4				2.72727
0,4,4				2.75229		0,4,4				12.5		1,0,0		49.0842				1,0,0		85.8974
1,0,0	50.566					1,0,0	30.2483					1,0,1		4.7619				1,0,1		8.33333
1,0,1		7.10383				1,0,1	2.93454					1,0,2		3.2967				1,0,2			5.02793
1,0,2			6.29371			1,0,2		9.375				1,0,3				3.28947		1,0,3			2.7933
1,0,3			3.4965			1,0,3			3.64964			1,0,4				1.97368		1,0,4				2.72727
1,0,4				2.75229		1,0,4			2.18978			1,1,0			2.5641			1,1,0		0.641026
1,1,0		0.546448				1,1,0	0.225734					1,1,1			2.5641			1,1,1		0.641026
1,1,1		0.546448				1,1,1		1.04167				1,1,3				1.97368		1,1,3				2.72727
1,1,3			2.0979			1,1,3			2.18978			1,2,0			2.5641			1,2,0		0.641026
1,2,0			0.699301			1,2,0	0.225734					1,3,4				0.657895		1,3,4				0.909091
1,2,1			0.699301			1,2,1		1.04167				2,0,0	56.9565					2,0,0	52.6104
1,3,4				0.917431		1,3,4				4.16667		2,0,1		4.7619				2,0,1	5.22088
1,4,4				0.917431		1,4,4				4.16667		2,0,2		4.7619				2,0,2				11.8182
2,0,0	49.434					2,0,0	29.5711					2,0,3				5.26316		2,0,3				7.27273
2,0,1		7.10383				2,0,1	2.93454					2,0,4				7.89474		2,0,4				10.9091
2,0,2			9.09091			2,0,2		13.5417				2,1,0			7.69231			2,1,0	1.20482
2,0,3			5.59441			2,0,3			5.83942			2,1,1			5.12821			2,1,1	0.803213
2,0,4				11.0092		2,0,4			8.75912			2,1,2			2.5641			2,1,2				0.909091
2,1,0		1.63934				2,1,0	0.677201					2,1,3				0.657895		2,1,3				0.909091
2,1,1		1.0929				2,1,1		2.08333				2,1,4				1.97368		2,1,4				2.72727
2,1,2			0.699301			2,1,2		1.04167				2,2,0			10.2564			2,2,0	1.60643
2,1,3			0.699301			2,1,3			0.729927			2,2,3				0.657895		2,2,3				0.909091
2,1,4				2.75229		2,1,4				12.5		2,2,4				0.657895		2,2,4				0.909091
2,2,0			2.7972			2,2,0	0.902935					2,3,1			2.5641			2,3,1	0.401606
2,2,2			0.699301			2,2,2		1.04167				2,3,2			2.5641			2,3,2				0.909091
2,2,3			0.699301			2,2,3			0.729927			2,3,3				1.97368		2,3,3				2.72727
2,2,4				0.917431		2,2,4				4.16667		2,4,4				0.657895		2,4,4				0.909091
2,3,1			0.699301			2,3,1		1.04167				3,0,0	29.5652					3,0,0	27.3092
2,3,2			0.699301			2,3,2			0.729927			3,0,1	6.52174					3,0,1	6.0241
2,3,3			2.0979			2,3,3			2.18978			3,0,2	5.65217					3,0,2				11.8182
2,4,2				0.917431		2,4,2			0.729927			3,0,3				1.97368		3,0,3				2.72727
2,4,4				0.917431		2,4,4				4.16667		3,0,4				13.1579		3,0,4				18.1818
3,0,0		37.1585				3,0,0	15.3499					3,1,1			7.69231			3,1,1	1.20482
3,0,1		8.19672				3,0,1		15.625				3,1,3				0.657895		3,1,3				0.909091
3,0,2			9.09091			3,0,2		13.5417				3,2,0			5.12821			3,2,0	0.803213
3,0,3			2.0979			3,0,3			2.18978			3,2,1			5.12821			3,2,1	0.803213
3,0,4				18.3486		3,0,4			14.5985			3,2,2			5.12821			3,2,2				1.81818
3,1,1		1.63934				3,1,1		3.125				3,2,4				1.31579		3,2,4				1.81818
3,1,3			0.699301			3,1,3			0.729927			3,3,0			2.5641			3,3,0	0.401606
3,2,0			1.3986			3,2,0	0.451467					3,3,1			5.12821			3,3,1				1.81818
3,2,1			1.3986			3,2,1		2.08333				3,3,4				3.28947		3,3,4				4.54545
3,2,2			1.3986			3,2,2			1.45985			3,4,0			2.5641			3,4,0	0.401606
3,2,4				1.83486		3,2,4				8.33333		3,4,3				0.657895		3,4,3				0.909091
3,3,0			0.699301			3,3,0	0.225734					3,4,4				0.657895		3,4,4				0.909091
3,3,1			1.3986			3,3,1		2.08333				4,0,0	1.30435					4,0,0	1.20482
3,3,2			0.699301			3,3,2			0.729927			4,0,3				0.657895		4,0,3				0.909091
3,3,4				4.58716		3,3,4				20.8333		4,0,4				0.657895		4,0,4				0.909091
3,4,0				0.917431		3,4,0		1.04167				4,1,4				0.657895		4,1,4				0.909091
3,4,3				0.917431		3,4,3				4.16667		4,4,4				0.657895		4,4,4				0.909091
3,4,4				0.917431		3,4,4				4.16667
4,0,0				2.75229		4,0,0	0.677201
4,0,3				0.917431		4,0,3			0.729927
4,0,4				0.917431		4,0,4				4.16667
4,1,4				0.917431		4,1,4				4.16667
4,4,4				0.917431		4,4,4				4.16667

## Sheet: Figure9b_9e_9h
PieCharts Distribution of Test Cohort
PC1 12 grades							PC1 6 grades							K-means 8 grades
	PC1 12 grades	skin	liver	gut	counts			PC1 6 grades	skin	liver	gut	counts			Kmeans 8 grades	skin	liver	gut	counts
0	1	1	0	0	134		0	1	0	1	0	1		0	1	2	0	0	131
1	2	0	1	0	1		1	1	1	0	0	134		1	1	2	0	1	13
2	2	0	2	0	2		2	1	1	1	0	1		2	1	2	1	0	3
3	2	1	1	0	1		3	1	2	0	0	131		3	1	2	1	1	2
4	2	1	2	0	1		4	1	3	0	0	68		4	2	3	0	0	68
5	2	2	0	0	131		5	1	4	0	0	3		5	2	3	0	1	15
6	2	2	1	0	3		6	2	0	0	1	63		6	2	3	1	1	3
7	2	3	0	0	68		7	2	0	2	0	2		7	2	3	2	0	2
8	2	4	0	0	3		8	2	0	3	0	1		8	2	4	0	0	3
9	3	0	0	1	63		9	2	0	4	0	2		9	3	0	1	0	1
10	3	0	3	0	1		10	2	1	0	1	13		10	3	1	0	0	134
11	3	0	4	0	2		11	2	1	1	1	1		11	3	1	1	0	1
12	3	1	0	1	13		12	2	1	2	0	1		12	4	0	0	1	63
13	3	2	0	1	13		13	2	2	0	1	13		13	4	0	0	2	28
14	3	2	2	0	4		14	2	2	1	0	3		14	4	0	1	2	1
15	3	3	2	0	2		15	2	2	2	0	4		15	4	1	0	1	13
16	3	3	3	0	1		16	2	3	0	1	15		16	4	1	0	2	9
17	4	0	2	1	2		17	2	3	2	0	2		17	4	1	1	1	1
18	4	1	1	1	1		18	2	3	3	0	1		18	5	0	2	0	2
19	4	1	2	1	1		19	2	3	4	0	1		19	5	0	2	1	2
20	4	2	1	1	2		20	3	0	0	2	28		20	5	0	3	0	1
21	4	3	0	1	15		21	3	0	1	2	1		21	5	0	3	2	2
22	4	3	1	1	3		22	3	0	2	1	2		22	5	0	4	0	2
23	4	3	4	0	1		23	3	1	0	2	9		23	5	1	2	0	1
24	5	0	0	2	28		24	3	1	2	1	1		24	5	2	2	0	4
25	5	1	0	2	9		25	3	2	0	2	13		25	5	2	3	1	1
26	5	2	0	2	13		26	3	2	1	1	2		26	5	2	3	2	1
27	5	2	3	1	1		27	3	2	1	2	1		27	5	3	2	1	2
28	5	3	2	1	2		28	3	2	3	1	1		28	5	3	3	0	1
29	5	3	3	1	2		29	3	3	0	2	13		29	5	3	3	1	2
30	6	0	1	2	1		30	3	3	1	1	3		30	5	3	4	0	1
31	6	2	1	2	1		31	3	3	2	1	2		31	6	2	0	2	13
32	6	2	2	2	1		32	3	3	3	1	2		32	6	2	0	3	8
33	6	3	0	2	13		33	4	0	0	3	26		33	6	2	0	4	12
34	7	0	0	3	26		34	4	0	3	2	2		34	6	2	1	2	1
35	7	0	3	2	2		35	4	1	0	3	5		35	6	2	1	3	1
36	7	1	0	3	5		36	4	1	1	3	3		36	6	2	1	4	3
37	7	2	0	3	8		37	4	2	0	3	8		37	6	3	0	2	13
38	7	2	3	2	1		38	4	2	1	3	1		38	6	3	0	3	3
39	7	3	0	3	3		39	4	2	2	2	1		39	6	3	0	4	20
40	7	3	2	2	2		40	4	2	3	2	1		40	6	3	1	3	1
41	7	3	3	2	1		41	4	2	4	2	1		41	6	4	0	3	1
42	8	1	1	3	3		42	4	3	0	3	3		42	6	4	0	4	1
43	8	2	1	3	1		43	4	3	2	2	2		43	6	4	1	4	1
44	8	2	2	3	1		44	4	3	3	2	1		44	7	0	0	3	26
45	8	2	4	2	1		45	4	4	0	3	1		45	7	0	0	4	40
46	8	3	1	3	1		46	5	0	0	4	40		46	7	0	1	4	1
47	8	4	0	3	1		47	5	0	1	4	1		47	7	0	2	4	1
48	9	0	0	4	40		48	5	0	2	4	1		48	7	0	3	3	1
49	9	0	1	4	1		49	5	0	3	3	1		49	7	0	3	4	1
50	9	0	3	3	1		50	5	0	4	3	1		50	7	1	0	3	5
51	9	0	4	3	1		51	5	1	0	4	3		51	7	1	0	4	3
52	9	1	0	4	3		52	5	2	0	4	12		52	7	1	1	3	3
53	9	2	0	4	12		53	5	2	1	4	3		53	8	0	4	4	3
54	9	2	3	3	3		54	5	2	2	3	1		54	8	1	3	4	1
55	9	3	0	4	20		55	5	2	3	3	3		55	8	2	2	3	1
56	10	0	2	4	1		56	5	3	0	4	20		56	8	2	2	4	1
57	10	2	1	4	3		57	5	3	1	3	1		57	8	2	3	3	3
58	10	2	2	4	1		58	5	3	4	3	1		58	8	2	4	4	1
59	10	3	2	4	2		59	5	4	0	4	1		59	8	3	2	2	2
60	10	3	4	3	1		60	6	0	3	4	1		60	8	3	2	4	2
61	10	4	0	4	1		61	6	0	4	4	3		61	8	3	3	4	5
62	10	4	1	4	1		62	6	1	3	4	1		62	8	3	4	3	1
63	11	0	3	4	1		63	6	1	4	4	1		63	8	3	4	4	1
64	11	0	4	4	3		64	6	2	2	4	1		64	8	4	4	4	1
65	11	1	3	4	1		65	6	2	4	4	1
66	11	1	4	4	1		66	6	3	2	4	2
67	11	2	4	4	1		67	6	3	3	4	5
68	11	3	3	4	5		68	6	3	4	4	1
69	12	3	4	4	1		69	6	4	1	4	1
70	12	4	4	4	1		70	6	4	4	4	1

## Sheet: Figure9_c_9f_9i
Barcharts Distribution in Test Cohort
PC1 12 grades														PC1 6 grades								K-means 8 grades
slg	1	2	3	4	5	6	7	8	9	10	11	12		slg	1	2	3	4	5	6		slg	1	2	3	4	5	6	7	8
0,0,1			63.6364											0,0,1		51.6393						0,0,1				54.7826
0,0,2					50.9091									0,0,2			35.8974					0,0,2				24.3478
0,0,3							54.1667							0,0,3				47.2727				0,0,3							32.0988
0,0,4									49.3827					0,0,4					44.9438			0,0,4							49.3827
0,1,0		0.47619												0,1,0	0.295858							0,1,0			0.735294
0,1,2						6.25								0,1,2			1.28205					0,1,2				0.869565
0,1,4									1.23457					0,1,4					1.1236			0,1,4							1.23457
0,2,0		0.952381												0,2,0		1.63934						0,2,0					9.09091
0,2,1				8										0,2,1			2.5641					0,2,1					9.09091
0,2,4										10				0,2,4					1.1236			0,2,4							1.23457
0,3,0			1.0101											0,3,0		0.819672						0,3,0					4.54545
0,3,2							4.16667							0,3,2				3.63636				0,3,2					9.09091
0,3,3									1.23457					0,3,3					1.1236			0,3,3							1.23457
0,3,4											8.33333			0,3,4						5.55556		0,3,4							1.23457
0,4,0			2.0202											0,4,0		1.63934						0,4,0					9.09091
0,4,3									1.23457					0,4,3					1.1236			0,4,4								13.6364
0,4,4											25			0,4,4						16.6667		1,0,0			98.5294
1,0,0	100													1,0,0	39.645							1,0,1				11.3043
1,0,1			13.1313											1,0,1		10.6557						1,0,2				7.82609
1,0,2					16.3636									1,0,2			11.5385					1,0,3							6.17284
1,0,3							10.4167							1,0,3				9.09091				1,0,4							3.7037
1,0,4									3.7037					1,0,4					3.37079			1,1,0			0.735294
1,1,0		0.47619												1,1,0	0.295858							1,1,1				0.869565
1,1,1				4										1,1,1		0.819672						1,1,3							3.7037
1,1,3								37.5						1,1,3				5.45455				1,2,0					4.54545
1,2,0		0.47619												1,2,0		0.819672						1,3,4								4.54545
1,2,1				4										1,2,1			1.28205					2,0,0	87.9195
1,3,4											8.33333			1,3,4						5.55556		2,0,1	8.72483
1,4,4											8.33333			1,4,4						5.55556		2,0,2						16.6667
2,0,0		62.381												2,0,0	38.7574							2,0,3						10.2564
2,0,1			13.1313											2,0,1		10.6557						2,0,4						15.3846
2,0,2					23.6364									2,0,2			16.6667					2,1,0	2.01342
2,0,3							16.6667							2,0,3				14.5455				2,1,1	1.34228
2,0,4									14.8148					2,0,4					13.4831			2,1,2						1.28205
2,1,0		1.42857												2,1,0		2.45902						2,1,3						1.28205
2,1,1				8										2,1,1			2.5641					2,1,4						3.84615
2,1,2						6.25								2,1,2			1.28205					2,2,0					18.1818
2,1,3								12.5						2,1,3				1.81818				2,2,3								4.54545
2,1,4										30				2,1,4					3.37079			2,2,4								4.54545
2,2,0			4.0404											2,2,0		3.27869						2,3,1					4.54545
2,2,2						6.25								2,2,2				1.81818				2,3,2					4.54545
2,2,3								12.5						2,2,3					1.1236			2,3,3								13.6364
2,2,4										10				2,2,4						5.55556		2,4,4								4.54545
2,3,1					1.81818									2,3,1			1.28205					3,0,0		74.7253
2,3,2							2.08333							2,3,2				1.81818				3,0,1		16.4835
2,3,3									3.7037					2,3,3					3.37079			3,0,2						16.6667
2,4,2								12.5						2,4,2				1.81818				3,0,3						3.84615
2,4,4											8.33333			2,4,4						5.55556		3,0,4						25.641
3,0,0		32.381												3,0,0	20.1183							3,1,1		3.2967
3,0,1				60										3,0,1		12.2951						3,1,3						1.28205
3,0,2						81.25								3,0,2			16.6667					3,2,0		2.1978
3,0,3							6.25							3,0,3				5.45455				3,2,1					9.09091
3,0,4									24.6914					3,0,4					22.4719			3,2,2								9.09091
3,1,1				12										3,1,1			3.84615					3,2,4								9.09091
3,1,3								12.5						3,1,3					1.1236			3,3,0					4.54545
3,2,0			2.0202											3,2,0		1.63934						3,3,1					9.09091
3,2,1					3.63636									3,2,1			2.5641					3,3,4								22.7273
3,2,2							4.16667							3,2,2				3.63636				3,4,0					4.54545
3,2,4										20				3,2,4						11.1111		3,4,3								4.54545
3,3,0			1.0101											3,3,0		0.819672						3,4,4								4.54545
3,3,1					3.63636									3,3,1			2.5641					4,0,0		3.2967
3,3,2							2.08333							3,3,2				1.81818				4,0,3						1.28205
3,3,4											41.6667			3,3,4						27.7778		4,0,4						1.28205
3,4,0				4										3,4,0		0.819672						4,1,4						1.28205
3,4,3										10				3,4,3					1.1236			4,4,4								4.54545
3,4,4												50		3,4,4						5.55556
4,0,0		1.42857												4,0,0	0.887574
4,0,3								12.5						4,0,3				1.81818
4,0,4										10				4,0,4					1.1236
4,1,4										10				4,1,4						5.55556
4,4,4												50		4,4,4						5.55556

## Sheet: Figure10a_10b
AIC and CI of Test Cohort with n=694
	AIC	CI
PC1 4 grades	2518	0.68
Hclust	2512	0.69
K-means 4 grades	2547	0.66
MAGIC	2517	0.69
Minnesota	2520	0.69
IBMTR	2535	0.66
Consensus	2539	0.67
PC1 6 grades	2503	0.70
PC1 12 grades	2492	0.71
K-means 8 grades	2524	0.69
Skin	2593	0.60
Liver	2591	0.55
GI	2507	0.70

## Sheet: Supplementary Figure 2_c
Bootstrapping Results Training Cohort. Each sample n=1556		N=2319
	Eigenvalues
	mean	min	max
PC1	1.2714102253388482	1.265047585114945	1.2777728655627514
PC2	0.9799587934403367	0.9772661721601316	0.9826514147205417
PC3	0.4167995515369457	0.4136096334195657	0.4199894696543257

## Sheet: Supplementary Figure_6
Multivariate Cox Regression on Test cohort n=700
n= 549, number of events= 173
	coef	exp(coef)	se(coef)	z	Pr(>|z|)
pat_sexMale	0.015664	1.01579	0.163829	0.096	0.92383
pat_age	0.012488	1.01257	0.007137	1.75	0.08015 .
diagnosisMDS	0.117584	1.12478	0.255274	0.461	0.64507
diagnosisALL	0.759757	2.13776	0.301204	2.522	0.01166 *
diagnosisChronic leukemia	0.236424	1.26671	0.364889	0.648	0.51703
diagnosisMPN	-0.592795	0.55278	-0.320101	1.852	0.06404 .
diagnosisLymphoma	-0.248771	0.779759	-0.322995	0.77	0.44118
diagnosisMyeloma	-0.699499	0.496834	-0.428203	1.634	0.10235
diagnosisOther	1.11996	3.06472	0.466001	2.403	0.01625 *
YEAR	-0.079675	0.923417	-0.029138	2.734	0.00625 **
K_perf_value_o90Yes	-0.049385	0.951814	-0.221567	0.223	0.82362
ML_PC1_grades2	0.611178	1.8426	0.245962	2.485	0.01296 *
ML_PC1_grades3	1.74398	5.72005	0.180142	9.681	< 2e-16 ***
ML_PC1_grades4	2.17064	8.7639	0.320668	6.769	1.30e-11 ***
HCT_CI	0.032357	1.03289	0.03622	0.893	0.37167
EBMT_RiskScore	0.355513	1.42691	0.068773	5.169	2.35e-07 ***
pat_CMVCMV R+	0.441628	1.55524	0.169661	2.603	0.00924 **
ATGYes	0.071894	1.07454	0.253188	0.284	0.77645
MACYes	-0.152836	0.85827	-0.245514	0.623	0.5336
	exp(coef)	exp(-coef)	Lower .95	Upper .95
pat_sexMale	1.0158	0.9845	0.7368	1.4004
pat_age	1.0126	0.9876	0.9985	1.0268
diagnosisMDS	1.1248	0.8891	0.682	1.8551
diagnosisALL	2.1378	0.4678	1.1846	3.8578
diagnosisChronic leukemia	1.2667	0.7894	0.6196	2.5898
diagnosisMPN	0.5528	1.809	0.2952	1.0352
diagnosisLymphoma	0.7798	1.2824	0.414	1.4686
diagnosisMyeloma	0.4968	2.0127	0.2146	1.15
diagnosisOther	3.0647	0.3263	1.2295	7.6393
YEAR	0.9234	1.0829	0.8722	0.9777
K_perf_value_o90Yes	0.9518	1.0506	0.6165	1.4694
ML_PC1_grades2	1.8426	0.5427	1.1378	2.984
ML_PC1_grades3	5.72	0.1748	4.0185	8.1421
ML_PC1_grades4	8.7639	0.1141	4.6746	16.4305
HCT_CI	1.0329	0.9682	0.9621	1.1089
EBMT_RiskScore	1.4269	0.7008	1.247	1.6328
pat_CMVCMV R+	1.5552	0.643	1.1153	2.1688
ATGYes	1.0745	0.9306	0.6542	1.765
MACYes	0.8583	1.1651	0.5304	1.3887
Concordance= 0.745 (se = 0.01	9 )
Likelihood ratio test= 159.2	on 19 df,	p=<2e-16
Wald test = 154.6	on 19 df,	p=<2e-16
Score (logrank) test = 184.6	on 19 df,	p=<2e-16

## Sheet: Supplementary Figure 8
Univariate Cox Regression Analysis of Test Cohort n=700
PC1 4 grades
n= 1435, number of events= 768
	coef	exp(coef)	se(coef)	z	Pr(>|z|)
ML_PC1_grades1	-0.57602	0.56213	0.09119	-6.317	2.67e-10 ***
ML_PC1_grades2	-0.04725	0.95385	0.14855	-0.318	0.750428
ML_PC1_grades3	0.47323	1.60517	0.11283	4.194	2.74e-05 ***
ML_PC1_grades4	0.84092	2.31849	0.22944	3.665	0.000247 ***
---
Signif. Codes: 0 ‘***’ 0.001 ‘**’ 0.01 ‘*’ 0.05 ‘.’ 0.1 ‘ ’ 1
	exp(coef)	exp(-coef)	lower .95	upper .95
ML_PC1_grades1	0.5621	1.7789	0.4701	0.6721
ML_PC1_grades2	0.9538	1.0484	0.7129	1.2762
ML_PC1_grades3	1.6052	0.623	1.2867	2.0024
ML_PC1_grades4	2.3185	0.4313	1.4788	3.635
Likelihood ratio test= 88.89 on 4 df, p=<2e-16
Wald test = 89.77 on 4 df, p=<2e-16
Score (logrank) test = 95.27 on 4 df, p=<2e-16
Hclust
n= 1429, number of events= 762
	coef	exp(coef)	se(coef)	z	Pr(>|z|)
hier_clus1	-0.6539	0.52	0.1189	-5.498	3.83e-08 ***
hier_clus2	-0.3898	0.6772	0.1059	-3.681	0.000232 ***
hier_clus3	-0.1887	0.828	0.2237	-0.844	0.398829
hier_clus4	0.5403	1.7166	0.1071	5.044	4.56e-07 ***
---
Signif. codes: 0 ‘***’ 0.001 ‘**’ 0.01 ‘*’ 0.05 ‘.’ 0.1 ‘ ’ 1
	exp(coef)	exp(-coef)	lower .95	upper .95
hier_clus1	0.52	1.923	0.4119	0.6565
hier_clus2	0.6772	1.4767	0.5503	0.8334
hier_clus3	0.828	1.2077	0.5342	1.2836
hier_clus4	1.7166	0.5825	1.3915	2.1177
Likelihood ratio test= 83.35 on 4 df, p=<2e-16
Wald test = 83.93 on 4 df, p=<2e-16
Score (logrank) test = 88.55 on 4 df, p=<2e-16
K-means 4 grades
n= 1429, number of events= 762
	coef	exp(coef)	se(coef)	z	Pr(>|z|)
kmeans_clus41	-0.6085	0.5442	0.1131	-5.379	7.51e-08 ***
kmeans_clus42	-0.5393	0.5832	0.1362	-3.961	7.47e-05 ***
kmeans_clus43	0.1894	1.2086	0.1103	1.718	0.0858 .
kmeans_clus44	0.2733	1.3143	0.1294	2.112	0.0347 *
---
Signif. codes: 0 ‘***’ 0.001 ‘**’ 0.01 ‘*’ 0.05 ‘.’ 0.1 ‘ ’ 1
	exp(coef)	exp(-coef)	lower .95	upper .95
kmeans_clus41	0.5442	1.8376	0.436	0.6793
kmeans_clus42	0.5832	1.7148	0.4466	0.7615
kmeans_clus43	1.2086	0.8274	0.9737	1.5001
kmeans_clus44	1.3143	0.7608	1.0198	1.6939
Likelihood ratio test= 63.86 on 4 df, p=4e-13
Wald test = 58.58 on 4 df, p=6e-12
Score (logrank) test = 60.77 on 4 df, p=2e-12
MAGIC
n= 1429, number of events= 762
	coef	exp(coef)	se(coef)	z	Pr(>|z|)
kmeans_clus41	-0.6085	0.5442	0.1131	-5.379	7.51e-08 ***
kmeans_clus42	-0.5393	0.5832	0.1362	-3.961	7.47e-05 ***
kmeans_clus43	0.1894	1.2086	0.1103	1.718	0.0858 .
kmeans_clus44	0.2733	1.3143	0.1294	2.112	0.0347 *
---
Signif. codes: 0 ‘***’ 0.001 ‘**’ 0.01 ‘*’ 0.05 ‘.’ 0.1 ‘ ’ 1
	exp(coef)	exp(-coef)	lower .95	upper .95
kmeans_clus41	0.5442	1.8376	0.436	0.6793
kmeans_clus42	0.5832	1.7148	0.4466	0.7615
kmeans_clus43	1.2086	0.8274	0.9737	1.5001
kmeans_clus44	1.3143	0.7608	1.0198	1.6939
Likelihood ratio test= 63.86 on 4 df, p=4e-13
Wald test = 58.58 on 4 df, p=6e-12
Score (logrank) test = 60.77 on 4 df, p=2e-12
Consensus
n= 1435, number of events= 768
	coef	exp(coef)	se(coef)	z	Pr(>|z|)
consensus1	-0.61006	0.54332	0.11041	-5.525	3.29e-08 ***
consensus2	-0.44574	0.64035	0.12625	-3.531	0.000415 ***
consensus3	0.23889	1.26984	0.09682	2.467	0.013615 *
consensus4	1.04787	2.85156	0.24881	4.211	2.54e-05 ***
---
Signif. codes: 0 ‘***’ 0.001 ‘**’ 0.01 ‘*’ 0.05 ‘.’ 0.1 ‘ ’ 1
	exp(coef)	exp(-coef)	lower .95	upper .95
consensus1	0.5433	1.8405	0.4376	0.6746
consensus2	0.6403	1.5617	0.5	0.8201
consensus3	1.2698	0.7875	1.0503	1.5352
consensus4	2.8516	0.3507	1.751	4.6438
Likelihood ratio test= 76.02 on 4 df, p=1e-15
Wald test = 76.55 on 4 df, p=9e-16
Score (logrank) test = 81.78 on 4 df, p=<2e-16
IBMTR
n= 1435, number of events= 768
	coef	exp(coef)	se(coef)	z	Pr(>|z|)
ibmtr1	-0.5899	0.5544	0.1471	-4.01	6.07e-05 ***
ibmtr2	-0.3843	0.681	0.1023	-3.756	0.000173 ***
ibmtr3	-0.3005	0.7405	0.1241	-2.422	0.015446 *
ibmtr4	0.6494	1.9143	0.1196	5.428	5.71e-08 ***
---
Signif. codes: 0 ‘***’ 0.001 ‘**’ 0.01 ‘*’ 0.05 ‘.’ 0.1 ‘ ’ 1
	exp(coef)	exp(-coef)	lower .95	upper .95
ibmtr1	0.5544	1.8038	0.4155	0.7396
ibmtr2	0.681	1.4685	0.5572	0.8322
ibmtr3	0.7405	1.3505	0.5806	0.9443
ibmtr4	1.9143	0.5224	1.5142	2.4202
Likelihood ratio test= 70.54 on 4 df, p=2e-14
Wald test = 75.8 on 4 df, p=1e-15
Score (logrank) test = 80.06 on 4 df, p=<2e-16
